# Supplementary material for: Three Perspectives on the Experience of Support for Family Caregivers in First Nations Communities
Source: Diseases. 2023 Mar 8;11(1):47. doi: 10.3390/diseases11010047 (PMC10047389; doi:10.3390/diseases11010047)
Supplement: Supplementary file 1 [file diseases-11-00047-s001.zip]

Archive with 1 entries (1 files):
- diseases-2234820-supplementary.pdf
